# Supplementary material for: Root morphological and physiological characteristics in maize seedlings adapted to low iron stress
Source: PLoS One. 2020 Sep 17;15(9):e0239075. doi: 10.1371/journal.pone.0239075 (PMC7498006; doi:10.1371/journal.pone.0239075)
Supplement: S1 Data — (XLSX) [file pone.0239075.s001.xlsx]

## Sheet: Dry matter
14 d		Shoot（g/plant)					Root（g/plant)					Total（g/plant)					Root to shoot
CD 418-Lfe	0.09	0.1	0.1	0.0966667	71.4754	0.0466667	0.0533333	0.06	0.0533333	68.6275	0.15	0.153333	0.146667	0.15	70.524	0.518519	0.533333	0.6	0.550617	-9.96543
CD 418-CK	0.283333	0.35	0.383333	0.338889		0.143333	0.16	0.206667	0.17		0.49	0.51	0.526667	0.508889		0.505882	0.457143	0.53913	0.500719
ZH 2-LFe	0.31	0.403333	0.4	0.371111	23.918	0.0966667	0.136667	0.136667	0.123333	51.7391	0.446667	0.54	0.496667	0.494444	33.4828	0.311828	0.338843	0.341667	0.330779	36.8737
ZH 2-CK	0.486667	0.49	0.486667	0.487778		0.23	0.24	0.296667	0.255556		0.783333	0.73	0.716667	0.743333		0.472603	0.489796	0.609589	0.523996
28 d
CD 418-Lfe	0.206667	0.216667	0.223333	0.215556	89.0023	0.12	0.133333	0.14	0.131111	81.4173	0.346667	0.35	0.343333	0.346667	86.9946	0.580645	0.615385	0.626866	0.607632	-69.415
CD 418-CK	1.74	1.93667	2.20333	1.96		0.623333	0.64	0.853333	0.705556		2.59333	2.57667	2.82667	2.66556		0.358238	0.330465	0.387292	0.358665
ZH 2-LFe	1.15333	1.63	2.10667	1.63	54.0414	0.416667	0.496667	0.603333	0.505556	55.1724	1.75667	2.12667	2.52333	2.13556	54.3142	0.361272	0.304703	0.286392	0.317456	-0.119768
ZH 2-CK	3.39667	3.52333	3.72	3.54667		0.946667	1.16667	1.27	1.12778		4.66667	4.69	4.66667	4.67444		0.278705	0.331126	0.341398	0.317076

## Sheet: Fe accumulation
14 d	Shoot Fe content（mg/kg）				Root Fe content（mg/kg）					茎叶铁积累量（ug/plant)					根铁积累量（ug/plant)					单株铁积累量（ug/plant)
CD 418-Lfe	267.456	279.07	281.783		364.729	393.411	416.279		25.3605	26.7456	27.907	26.671		19.4264	20.9819	21.8837	20.764		47.2442	47.7275	47.3333	47.435		0.766009	0.784499	0.784167	0.778225
CD 418-CK	331.395	337.016	367.248		1887.6	1894.06	1905.68		104.054	117.955	127.035	116.348	77.0765	273.148	303.049	390.103	322.1	93.5536	494.157	421.005	400.183	438.448	89.1812	2.62507	2.56918	3.07084	2.75503	71.7526
ZH 2-LFe	150.388	154.651	162.946		348.837	371.124	484.496		50.5132	60.155	62.376	57.6814		46.8346	47.6744	50.7203	48.4098		101.233	107.829	109.211	106.091		0.927176	0.792526	0.813138	0.84428
ZH 2-CK	370.93	380.233	384.496		2260.66	2316.86	2326.55		180.519	186.314	187.121	184.652	68.762	535.107	556.047	670.662	587.272	91.7568	851.182	742.36	722.228	771.923	86.2563	2.96426	2.98446	3.5841	3.17761	73.4303
28 d
CD 418-Lfe	143.2	148.6	154.5		407.75	428.75	507.75		31.93	31.9813	32.1967	32.036		57.085	57.1667	60.93	58.3939		92.86	89.148	89.2817	90.4299		1.78782	1.7875	1.89243	1.82258
CD 418-CK	159.5	162.25	166.5		1403.75	1412.5	1414.25		289.71	314.224	351.432	318.455	89.9402	881.549	904	1197.87	994.472	94.1282	1487.58	1218.22	1232.98	1312.93	93.1123	3.04287	2.87693	3.40853	3.10944	41.3855
ZH 2-LFe	149.75	151.75	156.75		357.5	370.25	375		180.785	247.352	315.473	247.87		156.25	183.891	215.692	185.278		396.477	431.243	471.723	433.148		0.864286	0.743436	0.683708	0.76381
ZH 2-CK	172.75	175.75	178		1107	1122	1133.75		604.607	619.226	642.63	622.154	60.1593	1073.28	1309	1405.89	1262.72	85.3272	2010.5	1928.23	1715.91	1884.88	77.0199	1.77518	2.11393	2.18771	2.02561	62.2923
		单株地上（g/plant)
CD 418-Lfe	0.09	0.1	0.1		0.0466667	0.0533333	0.06		53.6795	56.0381	58.9584	56.2254
CD 418-CK	0.283333	0.35	0.383333		0.143333	0.16	0.206667		21.0568	28.0176	31.7442	26.9395
ZH 2-LFe	0.31	0.403333	0.4		0.0966667	0.136667	0.136667		49.8977	55.7872	57.1153	54.2667
ZH 2-CK	0.486667	0.49	0.486667		0.23	0.24	0.296667		21.2081	25.0975	25.9089	24.0715
CD 418-Lfe	0.206667	0.216667	0.223333		0.12	0.133333	0.14		34.3851	35.8744	36.0619	35.4405
CD 418-CK	1.74	1.93667	2.20333		0.623333	0.64	0.853333		19.4753	25.7936	28.5026	24.5905
ZH 2-LFe	1.15333	1.63	2.10667		0.416667	0.496667	0.603333		45.5979	57.358	66.8768	56.6109
ZH 2-CK	3.39667	3.52333	3.72		0.946667	1.16667	1.27		30.0725	32.1138	37.4512	33.2125

## Sheet: Root morphology
		Root volume (cm3)					Root length (cm)				Average root diameter (mm)						Number of root tips				Root surface area (cm2)
CD 418-Lfe	4.471	4.466	4.012	4.31633	28.0871	1377.77	1368.53	1579.9	1442.07	50.2879	0.6428	0.5679	0.5687	0.593133	-25.1321	3501	3373	3955	3609.67	59.4053	278.224	244.149	282.245	268.206	37.7088
CD 418-CK	2.817	3.374	3.121	3.104		733.224	721.538	695.888	716.883		0.6994	0.7716	0.7556	0.7422		1537	1604	1255	1465.33		161.113	174.896	165.197	167.069
ZH 2-LFe	6.988	5.909	6.224	6.37367	24.732	2273.07	1924.96	2165.54	2121.19	25.1563	0.6256	0.6252	0.6049	0.618567	-1.2987	5238	4198	4387	4607.67	33.9579	446.759	378.064	411.552	412.125	25.4234
ZH 2-CK	5.342	4.844	4.206	4.79733		1268.25	1803.37	1691.11	1587.58		0.7323	0.5848	0.5627	0.6266		2223	3649	3257	3043		291.781	331.307	298.958	307.349
																			27.648					53.6598
																			107.666					83.9653

## Sheet: Root activity
		Root activity（ugTPF g-1FW h-1)
CD 418-Lfe	603.45	656.48	629.965	629.965	26.515	36.0703
CD 418-CK	1116.46	1216.72	1166.59	1166.59	50.13		36.0703
ZH 2-LFe	850.54	863.85	857.195	857.195	6.655	7.1319
ZH 2-CK	1279.52	1220.06	1249.79	1249.79	29.73
	Root Fe-dissolution ability (ug g-1 h-1)					Root Fe-dissolution ability (ug plant-1 h-1）
CD 418-Lfe	23.0769	24.0385	25	24.0385	0.961538	1.38462	1.28205	1.16667	1.27778	0.109037	-64.0392	173.507
CD 418-CK	20.8333	20.9302	20.9677	20.9104	0.0693567	4.30556	3.34884	3.00538	3.55326	0.673763
ZH 2-LFe	27.5862	28.4272	29.2683	28.4272	0.841043	3.77011	3.88506	2.82927	3.49481	0.579237	-21.7579
ZH 2-CK	16.7303	18.0556	17.8406	17.5422	0.711226	4.96333	4.33333	4.10333	4.46667	0.445234
	0.0466667	0.0533333	0.06		18.2574
	0.143333	0.16	0.206667
	0.0966667	0.136667	0.136667
	0.23	0.24	0.296667

## Sheet: photosynthetic
		Net photosynthetic rate (umol m-2 s-1)
CD 418-Lfe	4.23754	3.99062	4.65109	4.29309	0.333716
CD 418-CK	21.4417	20.9612	21.1921	21.1983	0.240334
ZH 2-LFe	13.3701	13.7781	14.5285	13.8922	0.587601
ZH 2-CK	20.7403	20.0152	19.221	19.9922	0.759913
		Leaf area （cm2 plant-1)
CD 418-Lfe	36.62	38.55	37.88	37.6833	0.979915
CD 418-CK	161.89	169.01	166.72	165.873	3.63473
ZH 2-LFe	137.93	143.08	142.98	141.33	2.94491
ZH 2-CK	180.15	173.24	175.18	176.19	3.564
		SPAD
CD 418-Lfe	16.8	16.4	17.7	16.9667	0.665833
CD 418-CK	38.6	39	38.2	38.6	0.4
ZH 2-LFe	36.7	36.3	35.9	36.3	0.4
ZH 2-CK	40.5	40.1	40.6	40.4	0.264575

## Sheet: Physiological
				POD（U g-1FW)					CAT（U g-1FW)			Soluble proteins（mg g-1)
CD 418-Lfe	13.93	14.42	14.24	14.1967	0.247857	1.89	1.91	2.01	1.93667	0.064291	195.43	201.32	197.71	198.153	2.96992
CD 418-CK	14.95	15.17	15.29	15.1367	0.172434	3.02	3.17	3.15	3.11333	0.0814453	158.39	168.62	162.09	163.033	5.17983
ZH 2-LFe	17.23	16.92	17.38	17.1767	0.234592	2.15	2.37	2.29	2.27	0.111355	216.26	225.51	221.73	221.167	4.65066
ZH 2-CK	15.91	16.37	16.52	16.2667	0.317857	5.01	5.18	5.27	5.15333	0.132035	180.43	176.09	185.63	180.717	4.77646

## Sheet: Fe efficiency
14 d	Total Fe accumulation（ug/plant)					Total dry matter（g/plant)				Fe physiological efficiency(kg mg-1)
CD 418-Lfe	47.7275	47.3333	47.2442		0.15	0.153333	0.146667		3.14284	3.23944	3.10444	3.16224	0.0695583
CD 418-CK	494.157	421.005	400.183		0.526667	0.51	0.49		1.06579	1.21139	1.22444	1.16721	0.088072
ZH 2-LFe	109.211	107.829	101.233		0.54	0.496667	0.446667		4.64458	4.60604	4.71224	4.65429	0.053764
ZH 2-CK	801.182	772.228	742.36		0.783333	0.73	0.716667		0.977723	0.945317	0.965389	0.962809	0.0163563
28 d
CD 418-Lfe	92.86	89.2817	89.148		0.346667	0.35	0.343333		3.73322	3.92018	3.85127	3.83489	0.0945503
CD 418-CK	1387.58	1318.22	1232.98		2.82667	2.57667	2.59333		2.03712	1.95465	2.1033	2.03169	0.0744757
ZH 2-LFe	471.723	431.243	396.477		2.52333	2.12667	1.75667		5.04918	4.93148	4.73069	4.90378	0.161039
ZH 2-CK	2010.5	1928.23	1715.91		4.69	4.66667	4.66667		2.33276	2.42019	2.71964	2.49086	0.202894
